# Supplementary material for: A new spider species of Belisana Thorell, 1898 (Araneae, Pholcidae) from Guizhou Province, south-western China
Source: Biodivers Data J. 2024 Jun 4;12:e125111. doi: 10.3897/BDJ.12.e125111 (PMC11167274; doi:10.3897/BDJ.12.e125111)
Supplement: XML Treatment for Belisana wangchengi [file BDJ.12.e125111-treatment1.xml]

<!DOCTYPE tp:taxon-treatment
  PUBLIC "-//TaxonX//DTD Taxonomic Treatment Publishing DTD v0 20100105//EN" "tax-treatment-NSO.dtd">
<tp:taxon-treatment xmlns:tp="http://www.plazi.org/taxpub"><tp:treatment-meta><mixed-citation publication-type="journal"><person-group><name><surname>Wang</surname><given-names>Bing</given-names></name><name><surname>Yao</surname><given-names>Zhiyuan</given-names></name><name><surname>Zhang</surname><given-names>Xiaoqing</given-names></name></person-group><article-title>A new spider species of <italic><tp:taxon-name><tp:taxon-name-part taxon-name-part-type="genus" reg="Belisana">Belisana</tp:taxon-name-part></tp:taxon-name></italic> Thorell, 1898 (<tp:taxon-name><tp:taxon-name-part taxon-name-part-type="order">Araneae</tp:taxon-name-part></tp:taxon-name>, <tp:taxon-name><tp:taxon-name-part taxon-name-part-type="family">Pholcidae</tp:taxon-name-part></tp:taxon-name>) from Guizhou Province, south-western China</article-title><source>Biodivers Data J</source><day>04</day><month>06</month><year>2024</year><volume>12</volume><pub-id pub-id-type="doi">10.3897/BDJ.12.e125111</pub-id></mixed-citation></tp:treatment-meta><tp:nomenclature><tp:taxon-name>
            <object-id xmlns:xlink="http://www.w3.org/1999/xlink" content-type="arpha" xlink:type="simple">F5A15110-B9B1-5EC1-A080-1DF4A4AB211C</object-id>
            <tp:taxon-name-part taxon-name-part-type="genus">Belisana</tp:taxon-name-part>
            <tp:taxon-name-part taxon-name-part-type="species">wangchengi</tp:taxon-name-part>
            <object-id xmlns:xlink="http://www.w3.org/1999/xlink" content-type="zoobank" xlink:type="simple" object-id-type="ZooBank">31B3B609-52B8-4E34-B2CC-C17C4AC563BF</object-id>
          </tp:taxon-name><tp:taxon-authority>Wang, Yao &amp; Zhang</tp:taxon-authority><tp:taxon-status xmlns:xlink="http://www.w3.org/1999/xlink" xlink:type="simple">sp. nov.</tp:taxon-status></tp:nomenclature><tp:treatment-sec sec-type="materials"><title>Materials</title><list list-type="alpha-lower" list-content="occurrences"><list-item><p><bold>Type status:</bold> <named-content xmlns:xlink="http://www.w3.org/1999/xlink" content-type="dwc:typeStatus" xlink:type="simple">Holotype</named-content>. <bold>Occurrence:</bold> recordedBy: <named-content xmlns:xlink="http://www.w3.org/1999/xlink" content-type="dwc:recordedBy" xlink:type="simple">Cheng Wang, Jiahui Gan, Chaojun Long, Hong Yao, Xufei Zhu</named-content>; individualCount: <named-content xmlns:xlink="http://www.w3.org/1999/xlink" content-type="dwc:individualCount" xlink:type="simple">1</named-content>; sex: <named-content xmlns:xlink="http://www.w3.org/1999/xlink" content-type="dwc:sex" xlink:type="simple">male</named-content>; lifeStage: <named-content xmlns:xlink="http://www.w3.org/1999/xlink" content-type="dwc:lifeStage" xlink:type="simple">adult</named-content>; occurrenceID: <named-content xmlns:xlink="http://www.w3.org/1999/xlink" content-type="dwc:occurrenceID" xlink:type="simple">4D8A0EA9-EA92-518B-8596-1EE38113E9AC</named-content>; <bold>Taxon:</bold> order: <named-content xmlns:xlink="http://www.w3.org/1999/xlink" content-type="dwc:order" xlink:type="simple"><tp:taxon-name><tp:taxon-name-part taxon-name-part-type="order">Araneae</tp:taxon-name-part></tp:taxon-name></named-content>; family: <named-content xmlns:xlink="http://www.w3.org/1999/xlink" content-type="dwc:family" xlink:type="simple"><tp:taxon-name><tp:taxon-name-part taxon-name-part-type="family">Pholcidae</tp:taxon-name-part></tp:taxon-name></named-content>; genus: <named-content xmlns:xlink="http://www.w3.org/1999/xlink" content-type="dwc:genus" xlink:type="simple"><tp:taxon-name><tp:taxon-name-part taxon-name-part-type="genus">Belisana</tp:taxon-name-part></tp:taxon-name></named-content>; <bold>Location:</bold> country: <named-content xmlns:xlink="http://www.w3.org/1999/xlink" content-type="dwc:country" xlink:type="simple">China</named-content>; stateProvince: <named-content xmlns:xlink="http://www.w3.org/1999/xlink" content-type="dwc:stateProvince" xlink:type="simple">Guizhou</named-content>; municipality: <named-content xmlns:xlink="http://www.w3.org/1999/xlink" content-type="dwc:municipality" xlink:type="simple">Tongren</named-content>; locality: <named-content xmlns:xlink="http://www.w3.org/1999/xlink" content-type="dwc:locality" xlink:type="simple">Jiangkou County</named-content>; verbatimLocality: <named-content xmlns:xlink="http://www.w3.org/1999/xlink" content-type="dwc:verbatimLocality" xlink:type="simple">Nujiang Town, Hekou Village, Shenjia Cave</named-content>; verbatimElevation: <named-content xmlns:xlink="http://www.w3.org/1999/xlink" content-type="dwc:verbatimElevation" xlink:type="simple">360 m a.s.l.</named-content>; verbatimLatitude: <named-content xmlns:xlink="http://www.w3.org/1999/xlink" content-type="dwc:verbatimLatitude" xlink:type="simple">27°49.833’N</named-content>; verbatimLongitude: <named-content xmlns:xlink="http://www.w3.org/1999/xlink" content-type="dwc:verbatimLongitude" xlink:type="simple">108°51.950’E</named-content>; <bold>Event:</bold> samplingProtocol: <named-content xmlns:xlink="http://www.w3.org/1999/xlink" content-type="dwc:samplingProtocol" xlink:type="simple">Collected by hand</named-content>; year: <named-content xmlns:xlink="http://www.w3.org/1999/xlink" content-type="dwc:year" xlink:type="simple">2022</named-content>; month: <named-content xmlns:xlink="http://www.w3.org/1999/xlink" content-type="dwc:month" xlink:type="simple">11</named-content>; day: <named-content xmlns:xlink="http://www.w3.org/1999/xlink" content-type="dwc:day" xlink:type="simple">19</named-content>; <bold>Record Level:</bold> institutionCode: <named-content xmlns:xlink="http://www.w3.org/1999/xlink" content-type="dwc:institutionCode" xlink:type="simple">SYNU-Ar00407</named-content></p></list-item><list-item><p><bold>Type status:</bold> <named-content xmlns:xlink="http://www.w3.org/1999/xlink" content-type="dwc:typeStatus" xlink:type="simple">Paratype</named-content>. <bold>Occurrence:</bold> recordedBy: <named-content xmlns:xlink="http://www.w3.org/1999/xlink" content-type="dwc:recordedBy" xlink:type="simple">Cheng Wang, Jiahui Gan, Chaojun Long, Hong Yao, Xufei Zhu</named-content>; individualCount: <named-content xmlns:xlink="http://www.w3.org/1999/xlink" content-type="dwc:individualCount" xlink:type="simple">3</named-content>; sex: <named-content xmlns:xlink="http://www.w3.org/1999/xlink" content-type="dwc:sex" xlink:type="simple">female</named-content>; lifeStage: <named-content xmlns:xlink="http://www.w3.org/1999/xlink" content-type="dwc:lifeStage" xlink:type="simple">adult</named-content>; occurrenceID: <named-content xmlns:xlink="http://www.w3.org/1999/xlink" content-type="dwc:occurrenceID" xlink:type="simple">E4CD7AE1-5DB3-5368-9BBB-89EAFE6AA9E7</named-content>; <bold>Taxon:</bold> order: <named-content xmlns:xlink="http://www.w3.org/1999/xlink" content-type="dwc:order" xlink:type="simple"><tp:taxon-name><tp:taxon-name-part taxon-name-part-type="order">Araneae</tp:taxon-name-part></tp:taxon-name></named-content>; family: <named-content xmlns:xlink="http://www.w3.org/1999/xlink" content-type="dwc:family" xlink:type="simple"><tp:taxon-name><tp:taxon-name-part taxon-name-part-type="family">Pholcidae</tp:taxon-name-part></tp:taxon-name></named-content>; genus: <named-content xmlns:xlink="http://www.w3.org/1999/xlink" content-type="dwc:genus" xlink:type="simple"><tp:taxon-name><tp:taxon-name-part taxon-name-part-type="genus">Belisana</tp:taxon-name-part></tp:taxon-name></named-content>; <bold>Location:</bold> country: <named-content xmlns:xlink="http://www.w3.org/1999/xlink" content-type="dwc:country" xlink:type="simple">China</named-content>; stateProvince: <named-content xmlns:xlink="http://www.w3.org/1999/xlink" content-type="dwc:stateProvince" xlink:type="simple">Guizhou</named-content>; municipality: <named-content xmlns:xlink="http://www.w3.org/1999/xlink" content-type="dwc:municipality" xlink:type="simple">Tongren</named-content>; locality: <named-content xmlns:xlink="http://www.w3.org/1999/xlink" content-type="dwc:locality" xlink:type="simple">Jiangkou County</named-content>; verbatimLocality: <named-content xmlns:xlink="http://www.w3.org/1999/xlink" content-type="dwc:verbatimLocality" xlink:type="simple">Nujiang Town, Hekou Village, Shenjia Cave</named-content>; verbatimElevation: <named-content xmlns:xlink="http://www.w3.org/1999/xlink" content-type="dwc:verbatimElevation" xlink:type="simple">360 m a.s.l.</named-content>; verbatimLatitude: <named-content xmlns:xlink="http://www.w3.org/1999/xlink" content-type="dwc:verbatimLatitude" xlink:type="simple">27°49.833’N</named-content>; verbatimLongitude: <named-content xmlns:xlink="http://www.w3.org/1999/xlink" content-type="dwc:verbatimLongitude" xlink:type="simple">108°51.950’E</named-content>; <bold>Event:</bold> samplingProtocol: <named-content xmlns:xlink="http://www.w3.org/1999/xlink" content-type="dwc:samplingProtocol" xlink:type="simple">Collected by hand</named-content>; year: <named-content xmlns:xlink="http://www.w3.org/1999/xlink" content-type="dwc:year" xlink:type="simple">2022</named-content>; month: <named-content xmlns:xlink="http://www.w3.org/1999/xlink" content-type="dwc:month" xlink:type="simple">11</named-content>; day: <named-content xmlns:xlink="http://www.w3.org/1999/xlink" content-type="dwc:day" xlink:type="simple">19</named-content>; <bold>Record Level:</bold> institutionCode: <named-content xmlns:xlink="http://www.w3.org/1999/xlink" content-type="dwc:institutionCode" xlink:type="simple">SYNU-Ar00408–00410</named-content></p></list-item></list></tp:treatment-sec><tp:treatment-sec sec-type="Description"><title>Description</title><p><bold>Male</bold> (holotype): Total length 2.06 (2.22 with clypeus), prosoma 0.76 long, 0.84 wide, opisthosoma 1.30 long, 0.88 wide. Leg I: 22.48 (6.11, 0.38, 5.58, 8.41, 2.00), leg II: 14.50 (4.06, 0.36, 3.68, 5.00, 1.40), leg III: 9.88 (2.75, 0.34, 2.36, 3.40, 1.03), leg IV: 12.73 (3.68, 0.35, 3.24, 4.40, 1.06). tibia I L/d: 63. Eye intervals and diameters: PME-PME 0.16, PME 0.08, PME-ALE 0.02, AME absent. Sternum as wide as long (0.58). Habitus as in Fig. <xref ref-type="fig" rid="F11358839">2</xref>E and F. Carapace of prosoma yellowish, with brown radiating marks; ocular area and clypeus brown; sternum brownish. Legs whitish, without darker rings. Opisthosoma yellowish, with dark brown spots. Thoracic furrow absent. Clypeus unmodified. Chelicerae (Fig. <xref ref-type="fig" rid="F11358839">2</xref>D) with pair of proximo-lateral apophyses and pair of curved distal apophyses (distance between tips: 0.36). Palp as in Fig. <xref ref-type="fig" rid="F11358829">1</xref>A and B; trochanter with ventral apophysis (as long as wide, arrow 1 in Fig. <xref ref-type="fig" rid="F11358829">1</xref>B); femur with small retrolatero-proximal protrusion (arrow 2 in Fig. <xref ref-type="fig" rid="F11358829">1</xref>B); procursus simple proximally, but complex distally, with prolatero-subdistal sclerite (arrow 1 in Fig. <xref ref-type="fig" rid="F11358829">1</xref>C and Fig. <xref ref-type="fig" rid="F11358849">3</xref>A), distal membranous lamella (arrow 2 in Fig. <xref ref-type="fig" rid="F11358829">1</xref>C and Fig. <xref ref-type="fig" rid="F11358849">3</xref>A) bearing proximal sclerotised part, curved distal spine (arrow 3 in Fig. <xref ref-type="fig" rid="F11358829">1</xref>C and Fig. <xref ref-type="fig" rid="F11358849">3</xref>A), sclerotised dorsal apophysis (arrow 4 in Fig. <xref ref-type="fig" rid="F11358829">1</xref>C and Fig. <xref ref-type="fig" rid="F11358849">3</xref>A) and nearly trapezoidal retrolateral membranous lamella (f in Fig. <xref ref-type="fig" rid="F11358829">1</xref>D and Fig. <xref ref-type="fig" rid="F11358849">3</xref>B); bulb (Fig. <xref ref-type="fig" rid="F11358839">2</xref>C) with hooked apophysis and simple embolus. Retrolateral trichobothrium on tibia I at 8% proximally; legs with short vertical setae on metatarsi; tarsus I with 22 distinct pseudosegments.</p><p><bold>Female</bold> (paratype, SYNU-Ar00408): Similar to male, habitus as in Fig. <xref ref-type="fig" rid="F11358839">2</xref>G and H. Total length 2.16 (2.35 with clypeus), prosoma 0.72 long, 0.87 wide, opisthosoma 1.44 long, 1.25 wide. tibia I: 4.04; tibia I L/d: 54. Eye intervals and diameters: PME-PME 0.12, PME 0.09, PME-ALE 0.02, AME absent. Sternum as wide as long (0.60). Epigyne (Fig. <xref ref-type="fig" rid="F11358839">2</xref>A and Fig. <xref ref-type="fig" rid="F11358849">3</xref>C) simple and flat, brown, with pair of lateral pockets 0.41 apart. Vulva (Fig. <xref ref-type="fig" rid="F11358839">2</xref>B and Fig. <xref ref-type="fig" rid="F11358849">3</xref>D) with ridge-shaped anterior arch and pair of long (8 times longer than wide), curved pore plates.</p></tp:treatment-sec><tp:treatment-sec sec-type="Diagnosis"><title>Diagnosis</title><p>The new species resembles <italic><tp:taxon-name><tp:taxon-name-part taxon-name-part-type="genus" reg="Belisana">B.</tp:taxon-name-part><tp:taxon-name-part taxon-name-part-type="species" reg="yuhaoi">yuhaoi</tp:taxon-name-part></tp:taxon-name></italic> Yang &amp; Yao, 2023 (<xref ref-type="bibr" rid="B11358666">Yang et al. 2023</xref>: figs. 2A–B, 3A–D and 4A–H) by having similar bulbal apophyses (Fig. <xref ref-type="fig" rid="F11358839">2</xref>C), but can be distinguished by procursus without prolatero-ventral lamella (Fig. <xref ref-type="fig" rid="F11358829">1</xref>C and Fig. <xref ref-type="fig" rid="F11358849">3</xref>A; vs. present), by procursus with nearly trapezoidal retrolateral membranous flap (Fig. <xref ref-type="fig" rid="F11358829">1</xref>D and Fig. <xref ref-type="fig" rid="F11358849">3</xref>B; vs. angular), by distal apophyses of male chelicerae pointing forwards (Fig. <xref ref-type="fig" rid="F11358839">2</xref>D; vs. downwards), by epigyne with pair of lateral pockets (Fig. <xref ref-type="fig" rid="F11358839">2</xref>A, B, Fig. <xref ref-type="fig" rid="F11358849">3</xref>C and D; vs. posterior) and by pore plates long and curved (8 times longer than wide, Fig. <xref ref-type="fig" rid="F11358839">2</xref>B and Fig. <xref ref-type="fig" rid="F11358849">3</xref>D; vs. nearly triangular).</p></tp:treatment-sec><tp:treatment-sec sec-type="Etymology"><title>Etymology</title><p>The specific name is a patronym in honour of the collector Cheng Wang (Tongren University); noun (name) in the genitive case.</p></tp:treatment-sec><tp:treatment-sec sec-type="Distribution"><title>Distribution</title><p>China (Guizhou, Tongren, Jiangkou County, Nujiang Town, Hekou Village, Shenjia Cave).</p></tp:treatment-sec><tp:treatment-sec><!--Section generated to contain objects referenced in tp:taxon-treatment.--><fig id="F11358839" position="float" orientation="portrait"><object-id xmlns:xlink="http://www.w3.org/1999/xlink" content-type="arpha" xlink:type="simple">1BBB9F7A-68FC-5F8F-ACC3-C47ABC9ED248</object-id><object-id xmlns:xlink="http://www.w3.org/1999/xlink" content-type="doi" xlink:type="simple">10.3897/BDJ.12.e125111.figure2</object-id><label>Figure 2.</label><caption><p><italic><tp:taxon-name><tp:taxon-name-part taxon-name-part-type="genus" reg="Belisana">Belisana</tp:taxon-name-part><tp:taxon-name-part taxon-name-part-type="species" reg="wangchengi">wangchengi</tp:taxon-name-part></tp:taxon-name></italic> sp. nov., male, holotype (<bold>C–F</bold>) and female, paratype (<bold>A, B, G, H</bold>). <bold>A</bold> epigyne, ventral view; <bold>B</bold> vulva, dorsal view; <bold>C</bold> bulb, prolateral view; <bold>D</bold> chelicerae, frontal view; <bold>E–H</bold> habitus (<bold>E, G</bold> dorsal view, <bold>F</bold> lateral view, <bold>H</bold> ventral view). Abbreviations: aa = anterior arch, b = bulb, ba = bulbal apophysis, da = distal apophysis, e = embolus, ep = epigynal pocket, pa = proximo-lateral apophysis, pp = pore plate. Scale bars: 0.10 mm (<bold>A–D</bold>); 0.50 mm (<bold>E–H</bold>).</p></caption><graphic xmlns:xlink="http://www.w3.org/1999/xlink" xlink:href="bdj-12-e125111-g002.jpg" position="float" id="oo_1019363.jpg" orientation="portrait" xlink:type="simple"><uri content-type="original_file" xlink:type="simple">https://binary.pensoft.net/fig/1019363</uri></graphic></fig><fig id="F11358829" position="float" orientation="portrait"><object-id xmlns:xlink="http://www.w3.org/1999/xlink" content-type="arpha" xlink:type="simple">FA32CE0D-06B5-5B45-AA3A-76D0D1CC9BE9</object-id><object-id xmlns:xlink="http://www.w3.org/1999/xlink" content-type="doi" xlink:type="simple">10.3897/BDJ.12.e125111.figure1</object-id><label>Figure 1.</label><caption><p><italic><tp:taxon-name><tp:taxon-name-part taxon-name-part-type="genus" reg="Belisana">Belisana</tp:taxon-name-part><tp:taxon-name-part taxon-name-part-type="species" reg="wangchengi">wangchengi</tp:taxon-name-part></tp:taxon-name></italic> sp. nov., male, holotype. <bold>A, B</bold> palp (<bold>A</bold> prolateral view <bold>B</bold> retrolateral view, arrow 1 points at ventral apophysis, arrow 2 points at retrolatero-proximal protrusion); <bold>C, D</bold> distal part of procursus (<bold>C</bold> prolateral view, arrow 1 points at prolatero-subdistal sclerite, arrow 2 points at distal membranous lamella, arrow 3 points at distal spine, arrow 4 points at sclerotised dorsal apophysis <bold>D</bold> retrolateral view). Abbreviations: b = bulb, e = embolus, f = flap, pr = procursus. Scale bars: 0.20 mm (<bold>A, B</bold>); 0.05 mm (<bold>C, D</bold>).</p></caption><graphic xmlns:xlink="http://www.w3.org/1999/xlink" xlink:href="bdj-12-e125111-g001.jpg" position="float" id="oo_1019362.jpg" orientation="portrait" xlink:type="simple"><uri content-type="original_file" xlink:type="simple">https://binary.pensoft.net/fig/1019362</uri></graphic></fig><fig id="F11358849" position="float" orientation="portrait"><object-id xmlns:xlink="http://www.w3.org/1999/xlink" content-type="arpha" xlink:type="simple">F236CCA0-798F-51BF-ABBF-9F231AA22E9A</object-id><object-id xmlns:xlink="http://www.w3.org/1999/xlink" content-type="doi" xlink:type="simple">10.3897/BDJ.12.e125111.figure3</object-id><label>Figure 3.</label><caption><p><italic><tp:taxon-name><tp:taxon-name-part taxon-name-part-type="genus" reg="Belisana">Belisana</tp:taxon-name-part><tp:taxon-name-part taxon-name-part-type="species" reg="wangchengi">wangchengi</tp:taxon-name-part></tp:taxon-name></italic> sp. nov., holotype male (<bold>A, B</bold>) and paratype female (<bold>C, D</bold>) <bold>A, B</bold> procursus (<bold>A</bold> prolateral view, arrow 1 points at prolatero-subdistal sclerite, arrow 2 points at distal membranous lamella, arrow 3 points at distal spine, arrow 4 points at sclerotised dorsal apophysis <bold>B</bold> retrolateral view); <bold>C</bold> epigyne, ventral view; <bold>D</bold> vulva, dorsal view. Abbreviations: aa = anterior arch, f = flap, ep = epigynal pocket, pp = pore plate. Scale bars: 0.10 mm.</p></caption><graphic xmlns:xlink="http://www.w3.org/1999/xlink" xlink:href="bdj-12-e125111-g003.jpg" position="float" id="oo_1019364.jpg" orientation="portrait" xlink:type="simple"><uri content-type="original_file" xlink:type="simple">https://binary.pensoft.net/fig/1019364</uri></graphic></fig></tp:treatment-sec><ref-list><ref id="B11358666"><element-citation xmlns:xlink="http://www.w3.org/1999/xlink" publication-type="article" xlink:type="simple"><person-group person-group-type="author"><name name-style="western"><surname>Yang</surname><given-names>Lan</given-names></name><name name-style="western"><surname>Zhao</surname><given-names>Fangyu</given-names></name><name name-style="western"><surname>He</surname><given-names>Qiaoqiao</given-names></name><name name-style="western"><surname>Yao</surname><given-names>Zhiyuan</given-names></name></person-group><year>2023</year><article-title>A survey of pholcid spiders (<tp:taxon-name><tp:taxon-name-part taxon-name-part-type="order">Araneae</tp:taxon-name-part></tp:taxon-name>, <tp:taxon-name><tp:taxon-name-part taxon-name-part-type="family">Pholcidae</tp:taxon-name-part></tp:taxon-name>) from Guiyang, Guizhou Province, China</article-title><source>ZooKeys</source><volume>1189</volume><fpage>175</fpage><lpage>184</lpage><pub-id pub-id-type="doi">10.15468/f7ruun</pub-id></element-citation></ref></ref-list></tp:taxon-treatment>
